# Supplementary material for: Phylogenetic placement of the mysterious Malagasy genus Ambrella H. Perrier (Vandeae, Orchidaceae)
Source: Front Plant Sci. 2025 Jun 19;16:1602122. doi: 10.3389/fpls.2025.1602122 (PMC12222333; doi:10.3389/fpls.2025.1602122)
Supplement: Supplementary Table 1 — Genbank accession numbers of the sequences used in this study. Newly generated sequences are marked with an asterisk (*). [file Table1.xlsx]

## Sheet: Arkusz1
		Genbank Accession
Clade	Species	ITS	matK
African Angraecinae	Aerangis biloba (Lindl.) Schltr.	MH237056	MK685526
	Aerangis citrata (Thouars) Schltr.	DQ091600	MT518216
	Aerangis confusa J.Stewart	DQ091595	KU748100
	Aerangis coriacea Summerh.	DQ091610	DQ091345
	Aerangis ellisii (B.S.Williams) Schltr.	MH237255	KF557992
	Aerangis fastuosa (Rchb.f.) Schltr.	DQ091604	DQ091340
	Aerangis hariotiana (Kraenzl.) P.J.Cribb & Carlsward	DQ091607	EF079271
	Aerangis hildebrandtii (Rchb.f.) P.J.Cribb & Carlsward	DQ091608	DQ091344
	Aerangis kirkii (Rchb.f.) Schltr.	DQ091596	DQ091333
	Aerangis kotschyana (Rchb.f.) Schltr.	MH237140	MK685599
	Aerangis luteoalba (Kraenzl.) Schltr.	DQ091611	DQ091347
	Aerangis macrocentra (Schltr.) Schltr.	MH237251	KF557923
	Aerangis modesta (Hook.f.) Schltr.	DQ091603	DQ091341
	Aerangis somalensis (Schltr.) Schltr.	DQ091612	DQ091346
	Aerangis thomsonii (Rolfe) Schltr.	DQ091599	DQ091336
	Aerangis ugandensis Summerh.	MH237139	MK685600
	Aerangis verdickii (De Wild.) Schltr.	MH237125	MK685601
	Afropectinariella gabonensis (Summerh.) M.Simo & Stévart	MH236987	MK685458
	Ancistrorhynchus capitatus (Lindl.) Summerh.	MH237071	MK685541
	Ancistrorhynchus cephalotes (Rchb.f.) Summerh.	MH237118	MK685594
	Ancistrorhynchus metteniae (Kraenzl.) Summerh.	MH237121	MK685597
	Ancistrorhynchus paysanii Senghas	EF079443	EF079268
	Ancistrorhynchus recurvus Finet	MH236935	MK685406
	Ancistrorhynchus straussii (Schltr.) Schltr.	MH236966	MK685439
	Angraecopsis gracillima (Rolfe) Summerh.	MW435876	MW435910
	Angraecopsis parviflora (Thouars) Schltr.	MW435878	MT518229
	Angraecopsis tenerrima Kraenzl.	MF980229	MG250222
	Angraecopsis trifurca (Rchb.f.) Schltr.	MF980227	MG250220
	Bolusiella iridifolia (Rolfe) Schltr.	MH237200	MK685657
	Bolusiella maudiae (Bolus) Schltr.	MH237194	MK685652
	Calyptrochilum christyanum (Rchb.f.) Summerh.	MH237039	MK685508
	Chamaeangis ichneumonea (Lindl.) Schltr.	DQ091616	DQ091373
	Chamaeangis odoratissima (Rchb.f.) Schltr.	DQ091617	DQ091374
	Chamaeangis sarcophylla Schltr. ex Prain	DQ091621	DQ091378
	Chamaeangis vesicata (Lindl.) Schltr.	DQ091623	KF557976
	Cyrtorchis arcuata (Lindl.) Schltr.	MW549344	MW424009
	Cyrtorchis chailluana (Hook.f.) Schltr.	MW549351	MW549499
	Cyrtorchis praetermissa Summerh.	MH237135	MK685611
	Cyrtorchis ringens (Rchb.f.) Summerh.	MW549366	MW549507
	Diaphananthe fragrantissima (Rchb.f.) Schltr.	MH237199	MK685656
	Diaphananthe lorifolia Summerh.	MH237197	MK685655
	Diaphananthe pellucida (Lindl.) Schltr.	MW435884	MT518411
	Dolabrifolia disticha (Lindl.) Szlach. & Romowicz	MH237210	MT518234
	Eurychone galeandrae (Rchb.f.) Schltr.	MH237082	MK685555
	Eurychone rothschildiana (O'Brien) Schltr.	MH237117	MK685593
	Listrostachys pertusa (Lindl.) Rchb.f.	MH237084	MT518495
	Microcoelia aphylla (Thouars) Summerh.	DQ091652	DQ091400
	Microcoelia bulbocalcarata L.Jonss.	MH237154	MK685624
	Microcoelia corallina Summerh.	DQ091653	DQ091402
	Microcoelia cornuta (Ridl.) Carlsward	DQ091662	DQ091401
	Microcoelia deflexicalcarata (De Wild.) Summerh.	OQ690034	OQ692803
	Microcoelia exilis Lindl.	DQ091659	DQ091406
	Microcoelia gilpinae (Rchb.f. & S.Moore) Summerh.	DQ091649	DQ091397
	Microcoelia globulosa (Hochst.) L.Jonss.	DQ091656	DQ091404
	Microcoelia macrantha (H.Perrier) Summerh.	DQ091650	DQ091399
	Microcoelia megalorrhiza (Rchb.f.) Summerh.	DQ091648	DQ091398
	Microcoelia obovata Summerh.	DQ091654	DQ091403
	Microcoelia physophora (Rchb.f.) Summerh.	DQ091661	DQ091408
	Microcoelia smithii (Rolfe) Summerh.	DQ091660	DQ091407
	Microcoelia stolzii (Schltr.) Summerh.	DQ091657	DQ091405
	Mystacidium aliceae Bolus	MF980236	MG250227
	Mystacidium brayboniae Summerh.	MF980237	DQ091361
	Mystacidium capense (L.f.) Schltr.	MF980235	MG250226
	Mystacidium flanaganii (Bolus) Bolus	MF980245	MK685661
	Mystacidium gracile Harv.	MF980238	MG250228
	Mystacidium pusillum Harv.	MF980233	MG250224
	Mystacidium tanganyikense Summerh.	MF980242	MG250219
	Mystacidium venosum Harv. ex Rolfe	MF980244	MG250233
	Nephrangis bertauxiana Szlach. & Olszewski	MK714123	MK722039
	Nephrangis filiformis (Kraenzl.) Summerh.	MH237086	MK68555
	Plectrelminthus caudatus (Lindl.) Summerh.	MH237091	MK685564
	Podangis dactyloceras (Rchb.f.) Schltr.	MH237089	MK685562
	Rangaeris muscicola (Rchb.f.) Summerh.	DQ091631	DQ091387
	Rhipidoglossum brachyceras (Summerh.) Farminhão & Stévart	DQ091577	DQ091365
	Rhipidoglossum caffrum (Bolus) Farminhão & Stévart	MF980246	MG250235
	Rhipidoglossum confusum (P.J.Cribb) Farminhão & Stévart	DQ091578	DQ091366
	Rhipidoglossum kamerunense (Schltr.) Garay	MW435893	MK685646
	Rhipidoglossum millarii (Bolus) Farminhão & Stévart 1	DQ091579	DQ091368
	Rhipidoglossum millarii (Bolus) Farminhão & Stévart 2	MH237193	MK685651
	Rhipidoglossum pulchellum (Summerh.) Garay	MH237096	MK685570
	Rhipidoglossum rutilum (Rchb.f.) Schltr.	MW435898	MK685650
	Rhipidoglossum subsimplex (Summerh.) Garay	MH237195	MK685653
	Rhipidoglossum xanthopollinium (Rchb.f.) Schltr.	MH237191	MK685649
	Solenangis clavata (Rolfe) Schltr.	DQ091666	DQ091409
	Solenangis wakefieldii (Rolfe) P.J.Cribb & J.Stewart	DQ091667	DQ091410
	Sphyrarhynchus amaniense (Summerh.) Bytebier	DQ091568	DQ091357
	Sphyrarhynchus brevilobus (Summerh.) Bytebier	DQ091569	DQ091358
	Sphyrarhynchus schliebenii Mansf.	DQ091570	DQ091359
	Summerhayesia laurentii (De Wild.) P.J.Cribb	MW435900	MW435934
	Tridactyle bicaudata (Lindl.) Schltr.	MW435901	MK685454
	Tridactyle crassifolia Summerh.	MH237176	MK685642
	Tridactyle filifolia (Schltr.) Schltr.	MH237196	MK685654
	Tridactyle scottellii (Rendle) Schltr.	MW435902	MW435935
	Tridactyle tridactylites (Rolfe) Schltr.	MH237033	MK685579
	Ypsilopus amaniensis (Kraenzl.) D'haijère & Stévart	DQ091634	DQ091386
	Ypsilopus furcistipes (Summerh.) D'haijère & Stévart	DQ091635	DQ091392
	Ypsilopus longifolius (Kraenzl.) Summerh.	MH237190	DQ091393
	Ypsilopus tanneri (P.J.Cribb) D'haijère & Stévart	DQ091632	DQ091394
	Ypsilopus viridiflorus P.J.Cribb & J.Stewart	DQ091633	DQ091395
Neotropical Angraecinae	Campylocentrum brenesii Schltr.	DQ091563	MK685658
	Campylocentrum fasciola (Lindl.) Cogn.	AF506295	KY510561
	Campylocentrum micranthum (Lindl.) Rolfe	AF506298	OQ289250
	Campylocentrum neglectum (Rchb.f. & Warm.) Cogn.	AF506300	KY510546
	Campylocentrum pachyrrhizum (Rchb.f.) Rolfe	AF506301	KY510554
	Campylocentrum poeppigii (Rchb.f.) Rolfe	AF506302	KY510564
	Campylocentrum robustum Cogn.	DQ091565	KY510547
	Campylocentrum schiedei (Rchb.f.) Benth. ex Hemsl.	AF506304	KY510572
	Campylocentrum sullivanii Fawc. & Rendle	DQ091564	DQ091321
	Campylocentrum tyrridion Garay & Dunst. ex Foldats	AF506305	MK685659
	Dendrophylax funalis (Sw.) Benth. ex Rolfe	AF506310	EF079285
	Dendrophylax porrectus (Rchb.f.) Carlsward & Whitten	MH237175	JN176110
	Dendrophylax sallei (Rchb.f.) Benth. ex Rolfe	AY147225	AY147239
	Dendrophylax varius (Aubl.) Urb.	AF506312	AY147236
	Harrisella porrecta Fawc. & Rendle	AF506317	AY147238
	Eichlerangraecum eichlerianum (Kraenzl.) Szlach., Mytnik & Grochocka	MH237170	MT518236
	Oeonia rosea Ridl.	MH237243	KT826830
	Cryptopus paniculatus H.Perrier	MH237248	DQ091327
	Cryptopus elatus (Thouars) Lindl.	MH237237	KF558019
	Ambrella longituba H.Perrier	PV368841*	PV370471*
	Neobathiea grandidierana (Rchb.f.) Garay	DQ091590	DQ091329
	Lemurangis humils Lemurangis humilis, (Summerh.) Szlach., Mytnik & Grochocka	MH237007	MK685476
	Lemurella pallidiflora Bosser	DQ091591	KT826828
	Beclardia macrostachya (Thouars) A.Rich.	MH237245	MW435921
Jumellea clade	Jumellea alionae P.J.Cribb	JQ905444	JQ905383
	Jumellea ambongensis Schltr.	JQ905390	JQ905329
	Jumellea amplifolia Schltr.	MH237225	KF558018
	Jumellea anjouanensis (Finet) H.Perrier	JQ905431	JQ905370
	Jumellea arachnantha (Rchb.f.) Schltr.	MH237249	MT518485
	Jumellea arborescens H.Perrier	JQ905399	KF557949
	Jumellea bathiei Schltr.	JQ905400	JQ905339
	Jumellea bosseri Pailler	JQ905401	JQ905340
	Jumellea brachycentra Schltr.	JQ905402	JQ905341
	Jumellea brevifolia H.Perrier	JQ905403	JQ905342
	Jumellea comorensis (Rchb.f.) Schltr.	JQ905404	MT518481
	Jumellea confusa (Schltr.) Schltr.	JQ905440	MT518482
	Jumellea densifoliata Senghas	JQ905405	KF557966
	Jumellea divaricata (Frapp. ex Cordem.) Schltr.	JQ905406	JQ905345
	Jumellea exilis (Cordem.) Schltr.	JQ905407	JQ905346
	Jumellea flavescens H.Perrier	JQ905409	JQ905348
	Jumellea fragrans (Thouars) Schltr.	MH237206	KF557925
	Jumellea francoisii Schltr.	JQ905411	JQ905350
	Jumellea gracilipes Schltr.	JQ905413	KF558016
	Jumellea hyalina H.Perrier	JQ905415	JQ905354
	Jumellea ibityana Schltr.	JQ905416	MT518483
	Jumellea imerinensis Schltr.	JQ905408	JQ905347
	Jumellea jumelleana (Schltr.) Summerh.	JQ905417	JQ905356
	Jumellea lignosa (Schltr.) Schltr.	JQ905420	JQ905359
	Jumellea linearipetala H.Perrier	MH237226	KF557971
	Jumellea longivaginans H.Perrier	JQ905423	JQ905362
	Jumellea majalis (Schltr.) Schltr.	JQ905427	JQ905366
	Jumellea major Schltr.	JQ905424	JQ905363
	Jumellea maxillarioides (Ridl.) Schltr.	JQ905426	MW435927
	Jumellea pachyceras Schltr.	JQ905428	JQ905367
	Jumellea pailleri F.Rakotoar.	JQ905429	JQ905368
	Jumellea peyrotii Bosser	JQ905430	JQ905369
	Jumellea recta (Thouars) Schltr.	JQ905435	JQ905374
	Jumellea recurva (Thouars) Schltr.	JQ905433	JQ905372
	Jumellea rigida Schltr.	JQ905437	JQ905376
	Jumellea rossii Senghas	JQ905438	JQ905377
	Jumellea sagittata H.Perrier	JQ905439	KF557951
	Jumellea similis Schltr.	JQ905442	JQ905381
	Jumellea spathulata (Ridl.) Schltr.	JQ905441	JQ905380
	Jumellea stenoglossa H.Perrier	JQ905445	JQ905384
	Jumellea stenophylla (Frapp. ex Cordem.) Schltr.	MH237259	KF558026
	Jumellea tenuibracteata (H.Perrier ex Hermans) F.P.Rakotoar. & Pailler	JQ905421	JQ905360
	Jumellea teretifolia Schltr.	JQ905447	JQ905386
	Jumellea triquetra (Thouars) Schltr.	JQ905448	JQ905387
	Jumellea tsaratananae Schltr.	JQ905449	JQ905388
	Jumellea unguicularis Schltr.	JQ905450	JQ905389
	Aeranthes grandiflora Lindl.	MW435872	MW435906
	Aeranthes arachnites (Thouars) Lindl.	DQ091759	MT518221
	Perrierangraecum rutenbergianum	DQ091743	MT518244
	Oeoniella polystachys (Thouars) Schltr.	DQ091736	KT826831
	Angraecum eburneum Bory	MH237265	ON981856
	Arachnangraecum germinyanum (Hook.f.) Szlach., Mytnik & Grochocka	DQ091754	MT518237
	Humblotiangraecum leonis (Rchb.f.) Szlach., Mytnik & Grochocka	MH236955	MT518240
	Lemurorchis madagascariensis Kraenzl.	DQ091747	DQ091431
	Sobennikoffia humbertiana H.Perrier	DQ091750	DQ091433
Aeridinae	Acampe ochracea (Lindl.) Hochr.	MW600257	DQ091314
	Aerides odorata Lour.	MW599844	KC823028
	Phalaenopsis cornu-cervi (Breda) Blume & Rchb.f.	MT518646	EU244425
	Vanda tricolor Lindl.	EF670375	KC823025
Polystachyinae	Polystachya sp. 1	GU556686	GU556926
	Polystachya sp. 2	MH237256	GQ145137
